# Supplementary material for: Can Ultrasound Elastography Discriminate between Rectal Adenoma and Cancer? A Systematic Review
Source: Cancers (Basel). 2021 Aug 18;13(16):4158. doi: 10.3390/cancers13164158 (PMC8391413; doi:10.3390/cancers13164158)
Supplement: Supplementary file 1 [file cancers-13-04158-s001.zip]

Archive with 1 entries (1 files):
- cancers-1287487-supplementary.pdf
